# Supplementary material for: Gene Network Analysis for Osteoporosis, Sarcopenia, Diabetes, and Obesity in Human Mesenchymal Stromal Cells
Source: Genes (Basel). 2022 Mar 3;13(3):459. doi: 10.3390/genes13030459 (PMC8953569; doi:10.3390/genes13030459)
Supplement: Supplementary file 1 [file genes-13-00459-s001.zip]

Archive with 2 entries (2 files):
- genes-1556314 -supplementary figures revised.pdf
- genes-1556314-Supplementary tables revised.pdf
